# Supplementary material for: Genome-Wide Identification and Expression Analysis of the Aux/IAA Gene Family of the Drumstick Tree (Moringa oleifera Lam.) Reveals Regulatory Effects on Shoot Regeneration
Source: Int J Mol Sci. 2022 Dec 11;23(24):15729. doi: 10.3390/ijms232415729 (PMC9779525; doi:10.3390/ijms232415729)
Supplement: Supplementary file 1 [file ijms-23-15729-s001.zip]

Archive with 7 entries (7 files):
- Supplemental Figure S1.pdf
- Supplemental Figure S2.pdf
- Supplemental Table S1.pdf
- Supplemental Table S2.pdf
- Supplemental Table S3.pdf
- Supplemental Table S4.xlsx
- Supplementary files caption.pdf
