# Supplementary material for: Genome-Wide Identification and Expression Analysis of the Aux/IAA Gene Family of the Drumstick Tree (Moringa oleifera Lam.) Reveals Regulatory Effects on Shoot Regeneration
Source: Int J Mol Sci. 2022 Dec 11;23(24):15729. doi: 10.3390/ijms232415729 (PMC9779525; doi:10.3390/ijms232415729)
Supplement: Supplementary file 1 [file ijms-23-15729-s001.zip › Supplemental Table S4.xlsx]

## Sheet: Sheet1
Gene ID	Gene Name	Protein sequence	Swiss_Prot_annotation
lamu_GLEAN_10016195.1	MoARF3	MGGLIDLNTIEDDETPSSGSLSSSSSSASALSASAVSASGLASASAVCLELWHACAGPLISLPKRGSLVVYFPQGHLEHVPDFPAAVCDLPPHVFCRVVDIKLHAEAATDDVYAQVSLVPESEDVEQKLREGKIGVDGEEEDIEAAIKSTTPHMFCKTLTASDTSTHGGFSVPRRAAEDCFPPLDYSQQRPSQELVAKDLHGQAWRFRHIYRGQPRRHLLTTGWSAFVNKKKLVSGDAVLFLRGEDGELRLGIRRAAQIKVGATYSALCNQHFNPSNFADVVHAISTCSVFSISYNPRVNLSEFIVPVAKFLKSVDHSFSVGMRFKMRFETEDAAERRYTGVITGISDMDPLRWPGSKWRCLLVRWDDIEANRHHRISPWEIEPSGSFSNSNSFMSPGS…	Auxin response factor 3 OS=Arabidopsis thaliana OX=3702 GN=ARF3 PE=1 SV=2
lamu_GLEAN_10009783.1	MoARF9	MANRGGSFSQSNNVSAEGYGGDDLYTELWKACAGPLVEVPRTGERVFYFPQGHMEQLEASTNQELNQRIPMFNLSSKILCRVVHVRLLAEQDTDEVYAQITLLPESNQTEPTSPDSCPPEHPRPTVYPFCKVLTASDTSTHGGFSVLRKHATECLPPLDMTQSTPTQELVAKDLHGYEWRFKHIFRGQPRRHLLTTGWSTFVTSKRLVAGDSFVFLRGENGELRVGVRRVARQQSSMPSSVISSQSMHLGVLATASHAAATQTLFVVYYKPRTSQFIISLNKYLDAVNNKFAVGMRFRIRFEGEDSPERRFSGTIVGVEDFSPHWKDSKWRSLKVQWDDPASIPGPDRVSPWEIEPFVASASPNLAQPVVSKNKRPRTPVEIPDLCSSASGTWSSGLTQ…	Auxin response factor 9 OS=Arabidopsis thaliana OX=3702 GN=ARF9 PE=1 SV=1
lamu_GLEAN_10012699.1	MoARF5	MGSVEEKIKTSGLATGAAQTSLLEEMKLLKEMQDQSGTRKAINSELWHACAGPLVSLPQVGVLVYYFPQGHSEQVAVSTKRSATSQIPNYPNLPSQLMCQVHNVTLHADKDTDEIYAQMSLQPVNSEKDVFPVPDFGLRASKHPSEFFCKTLTASDTSTHGGFSVPRRAAEKLFPPLDYTMQPPTQELVVRDLHDNTWTFRHIYRGQPKRHLLTTGWSLFVGSKRLRAGDSVLFIRDEKSQLMVGVRRANRQQTALPSSVLSADSMHIGVLAAAAHAAANRSSFTIFYNPRACPSDFVIPVAKYRKSVYGTQLSIGMRFGMMFETEESGKRRYMGTIVGISDLDPLRWPGSKWRNLQVEWDEPGCSDKQTRVSAWEIETPESIFIFPSLTSGLKRPLHT…	Auxin response factor 5 OS=Arabidopsis thaliana OX=3702 GN=ARF5 PE=1 SV=3
lamu_GLEAN_10004158.1	MoARF4	MEIDLNHAVTEVEKNALCNGDCDKGSGCVSCCLSSSSSSCSSNSSSPSESSSIYLELWHACAGPLASLPSKGNVVVYFPQGHLEQAAASTTPFSAMEMPSFDLQPQIFCRVVNVQLLANKENDEVYTQLTLLPLPGLTGLNLEGKDAADEEGGGGGSPAKSTPHMFCKTLTASDTSTHGGFSVPRRAAEDCFPPLDYKQQRPSQELVAKDLHGVEWRFRHIYRGQPRRHLLTTGWSIFVSQKNLVSGDAVLFLRGEDGELRLGIRRATRPRNGLPDAIITKQNSNILPLVANAISTKSMFHVFYSPRASPADFIIPYQKYIKSISSPMCIGTRFKMRFETDDSPERRCSGVVTGVGDVDPYRWPNSKWRCLVIRWDEDIMSDRQGRVSPWEIDPSVSLP…	Auxin response factor 4 OS=Arabidopsis thaliana OX=3702 GN=ARF4 PE=1 SV=1
lamu_GLEAN_10014044.1	MoARF11	MIGFGGGDLYTELWKACAGPLVEVPRPGERVFYLPQGHMEQLEASTNQELNQQIPLFNLPSKILCKVVHIQLLAEQETDEVYAQITLQPEADQGEPTSPDPSLPEPPKRTVNSFCKILTASDTSTHGGFSVLRKHATECLPPLDMTQATPTQELAAKDLHGYEWRFKHIFRGQPRRHLLTTGWSTFVTSKRLVAGDAFVFLRGDNGELRVGVRRLARQQSPMPSSVISSQSMHLGVLATASHAVTTQTLFIVYYKPRTSQFIISVNKYLEAVNYGFCVGMRFKMRFEGEDSPERRFTGTIVGVGDISSQWAGSKWRSLKIQWDESATIQRPERVSPWEIEPFMASSSVNIGQPVVKCKRPRAVDVSASEITTNSAASPFWYHGPTQSHELKQLGSTAEV…	Auxin response factor 11 OS=Arabidopsis thaliana OX=3702 GN=ARF11 PE=2 SV=3
lamu_GLEAN_10006914.1	MoARF8.1	MRFSSVGSLIRDSPDTSLSFSVSLHCEFQRESKRRPKTLSVQIVIVLLVIRQILYLLVRRDDKQGQKQSVLLEMELIAMVARCEGRVAATTNKEVDAHIPNYPSLPSQLICQLHNVTMHADVETDEVYAQMTLQPLTPEEQKDAFVPMELGIPSKQPTNYFCKTLTASDTSTHGGFSVPRRAAEKVFPPLDFSQQPPAQELIARDLHDVEWKFRHIFRGQPKRHLLTTGWSVFVSAKRLVAGDSVLFIWNEKNQLLLGIRRANRPQTVMPSSVLSSDSMHIGLLAAAAHAAATNSCFTVFYNPRASPSEFVIPLSKYVKAVFHTRISVGMRFRMLFETEESSVRRYMGTITGISDLDPVRWPNSHWRSVKVGWDESTAGERQPRVSLWEIEPLTTFPMY…	Auxin response factor 8 OS=Arabidopsis thaliana OX=3702 GN=ARF8 PE=1 SV=2
lamu_GLEAN_10004680.1	MoARF2.2	MANDEKRDFPTAFDQTVKGIDCGLHIGRGSRIGGPNLPPAGPSHQGLDEELYTELWRACAGQLAYLPRAGEKVFYFPQGHLEQVNKQHPLNDDDEVPLYNLPSWIFCKVVHVQLTAEAATDEVFAQVTLHPERKQDLLTMEDGNSGLSPFEPTLGFFAKTLTTSDTQTHGGFSIPRRKSCTCFPPLDMTMNPPVQDLATRDLNGRAWQFRHIFRGQPKRHLLTSGWSNFVSSKRLSAGDTCIFMRGRDGDIGVGVRRATKLPHRYASTTLMSPVSMQHGVLASAYHALTTETILIVYYYPWISASKFIVPFEDFMRASEIEYGLGSRFRMPIEGEGGIQKRITGTVIENSDIDPIRWPQSEWKCLKVQWDTMLDAVASRDRVCPWDIEPVELIKKKNLP…	Auxin response factor 2A OS=Solanum lycopersicum OX=4081 GN=ARF2A PE=1 SV=1
lamu_GLEAN_10011829.1	MoARF17	MDPRIWRACAGVSVRIPTVRSRVYYFPQGHMEHSRSSSCPPCGKPIVPCLITGVHLLADPVTDEVFARVLLHPILHSELPVSDPSRNQQKQPGDAGNDDEIVCFAKILTPSDANNGGGFSVPRFCADSIYPPLDYLAEPPVQTLSVTDSHGVVWNFRHIYRGTPRRHLLTTGWSKFVNNKKLIAGDSVVFMKNNIGEMFVGVRRAVRFGNGGGSSARWERLGRLEGGEEEAQGQVGNRFCGSGRERLTPEAVADAAGRAALGLPFEVVYYPRAGWSDFVVRADVVEAALTVMWSPGMSVKMALESDDSSRMSWIQGIVSSAQVPQSGIWRGSPWRMLQIQWDDPNVQSMKRVSPWEVEFIGPAPALHTTFALTKESKVPQNSGFLSEGEGNFLYSPSGL…	Auxin response factor 17 OS=Arabidopsis thaliana OX=3702 GN=ARF17 PE=2 SV=1
lamu_GLEAN_10017336.1	MoARF19.1	MEPGTPQCGRSWEAVGPTKAASLHMASASREASPSTLIALCFAHLRERKSINSELWHACAGPLVSLPPVGSLVVYFPQGHSEQVAASMQKETDFIPSYPNLPSKLICMLHNVTLHADPETDEVYAQMTLQPVNKYDKEALLASDMGLKQSRQPTEFFCKTLTASDTSTHGGFSVPRRAAEKIFPPLDYSLQPPAQELVAKDLHDNTWTFRHIYRGQPKRHLLTTGWSVFVSTKRLFAGDSVLFIRDEKSQLLLGTRRANRQQPALSSSVISSDSMHIGILAAAAHAAANSSPFTIFYNPRASPSEFVIPLAKYNKAMYTQVSIGMRFRMMFETEESGVRRYMGTITNISDLDPIRWKNSQWRNLQVGWDESTAGERPSRVSIWEIEPVVTPFYICPPPF…	Auxin response factor 19 OS=Arabidopsis thaliana OX=3702 GN=ARF19 PE=1 SV=2
lamu_GLEAN_10015946.1	MoARF6	MRLSPAGFNPQTHEGERRVLNSELWHACAGPLVSLPPVGSRVVYFPQGHSEQVAASTNREVDAHIPNYPSLPPQLICQLHNVTMHADVETDEVYAQMTLQPLSPQEQKDAYLPAELGTPSRQPTNYFCKTLTASDTSTHGGFSVPRRAAEKVFPPLDYSQQPPAQELIARDLHDNEWKFRHIFRGQPKRHLLTTGWSVFVSAKRLVAGDSVLFIWNEKNQLLLGIRRANRPQTVMPSSVLSSDSMHLGLLAAAAHAAATNSRFTIFYNPRASPSEFVIPLAKYVKAVYHTRVSVGMRFRMLFETEESSVRRYMGTITGISDLDTVRWPNSHWRSVKVGWDESTAGERQPRVSLWEIEPLTTFPMYPSPFPLRLKRPWPPGLPSFHGIKDDDLGINSPLM…	Auxin response factor 6 OS=Arabidopsis thaliana OX=3702 GN=ARF6 PE=1 SV=2
lamu_GLEAN_10003557.1	MoARF2.1	MGSSEASIKGNSVHGRADSFSSSYSDPNDARNPMEGQKGHSKNSTAARVDPEMALYTELWHACAGPLVTVPRERERVFYFPQGHIEQVAASTNQVAEQQMPVYNLPSKILCRVVNVQLKAEPDTDEVFAQVTLLPEQNQDENAVEKEPPPPAPPRFHVHSFCKTLTASDTSTHGGFSVLRRHADECLPPLDMSRQPPTQELVAKDLHGNEWRFRHIFRGQPRRHLLQSGWSVFVSSKRLVAGDAFIFLRGENGELRVGVRRAMRQQGNVPSSVISSHSMHLGVLATAWHAISTGTMFTVYYKPRTSPAEFIVPYEQYMESIKSNYSIGMRFKMRFEGEEAPEQRFTGTIVGIEDADPTRWRDSKWRCLKVRWDENSTIPRPERVSPWKIEPALAPPALN…	Auxin response factor 2 OS=Arabidopsis thaliana OX=3702 GN=ARF2 PE=1 SV=2
lamu_GLEAN_10002747.1	MoARF2.3	MQTLSDCMEDEVGGMATTRGTWSFPLAADSGDHLLYRELWHACAGALVTVPHQGDLVFYFPQGHIEQVEASTSQVADAKKMPAFDLPAKILCRVIDVELKAEPDTEEVFALVNLLPLPKQNVNSVDKEAQSPPRRPPRARVQSFCKILTPSDASTHGGLSVLRRHAEECLPPLDMSKRSPTQELVAKDLHGKEWRFRHIYRGQPRRHLLQSGWSLFVGSKRLVAGDTFILIRGETGELLVGVRHAMRQQSEPSSSSVLSCQNMHMGVLATVWHAISTRTKFTVLYKPRISPSEFLVPLNKYAECVKKTYSIGLRFKMRFEAEDAPDKGFSGTVIGIEDVDHQIRWPGSEWRSLKVSWDEPQFHLPHRVSPWEIEPAYASAFDHSSVCRLKRPNAYCMKL…	Auxin response factor 2A OS=Solanum lycopersicum OX=4081 GN=ARF2A PE=1 SV=1
lamu_GLEAN_10016559.1	MoARF1.1	MAYAASNHSSGGHHAVQLYREQQSDGDVEEGMCAPVEMIRIRSILPYLFYERAPNDALYKELWHACAGPLVTLPREGERVYYFPQGHMEQVGGQPRLWLLNKSGVVVNLEASMHQGLEQQMPSFNLPSKILCKVVNVQRKAEPETDEVYAQITLLPEADQSEVTSPDPPLPEPERCTVHSFCKTLTASDTSTHGGFSVLRRHADDCLPPLMLGSSFLWQSKDAIFLFSFSALGQPRRHLLTTGWSVFVSSKKLVAGDAFIFLRGENGELRVGVRRLMRQQMNMPSSVISSHSMHLGVLATASHAIATGTLFSVFYKPRTSRSEFIVSVKKYLEARNHKLSVGMRFKMRFEGEEVPERRFSGTIVGVGDNKCSGWADSEWRSLKVQWDEPSSILRPERVS…	Auxin response factor 1 OS=Arabidopsis thaliana OX=3702 GN=ARF1 PE=1 SV=2
Moringa_oleifera_newGene_625	MoARF1.2	MQGIAVGRAVDLTRFDCYDDLLKKLEEMFDIEGELCGSMKKWQVVYTDDEDDMMMVGDDPWIEFCGMVRKIFIYTSEEVKKLSSKTKLPVNEDVKTVKPDVDAVVNTEDRSSVVGPGC*	Auxin response factor 1 OS=Arabidopsis thaliana OX=3702 GN=ARF1 PE=1 SV=2
lamu_GLEAN_10004194.1	MoARF10	MKEPEKSLDPQLWHACAGSMVQIPSVNSLVFYFPQGHVEHAQGPVDFSSSSRILSFVLCRVAAVKFLADMETDEVYTKIRLIPLSNNEFDFEDNIVSGINGSDNPDKPACFAKTLTQSDANNGGGFSVPRYCAETIFPRLDYTADPPVQTVIAKDIHGETWKFRHIYRGTPRRHLLTTGWSTFVNQKKLVAGDSIVFLRAKNGDLCVGIRRAKRGIGPDSSQSPSGWNSGHGNCVNPFGGFSVFLRGDEENKMMMRNGSGNLNSNGNLRGRVRPEAVLEATALAANGQPFEVVYYPRASTPEFFVKASSVRAAMRIHWCSGIRFKMAFETEDSSRISWFMGTVSSVQVADPIHWPNSPWRLLQVAWDEPDLLLNVKRVSPWLVELVSNMPTMHLSPFSP…	Auxin response factor 10 OS=Arabidopsis thaliana OX=3702 GN=ARF10 PE=1 SV=1
lamu_GLEAN_10014752.1	MoARF18.1	MLYKSEKALLIFEMITFMDSKEKLKEVEKCLDSQLWHACAGGMVQMPLVNARVFYFPQGHAEHACGPVDFRNYPRVPPYILCRVTAIKFMADPETDEVYVKIILIPVSGNEPDLDDEGIGGLHGSENHEKPASFAKTLTQSDANNGGGFSVPRYCAETIFPRLDYTADPPVQTILAKDVHGETWKFRHIYRGTPRRHLLTTGWSTFVNHKKLVAGDSIVFLRAENGDLCVGIRRAKRSIGGGPESSHGWNPTGGNCVVPYGGFSAFLREDESKLMRNGNGNGPSPNGHLMGRGKVRPESVIEAATLASSGKPFEVVYYPRAGTPEFCVKASLVKAAMQIRWCSGMRFKMAFETEDSSRISWFMGTISSVQVADPLRWSDSPWRLLQVTWDEPDLLQNVK…	Auxin response factor 18 OS=Oryza sativa subsp. japonica OX=39947 GN=ARF18 PE=2 SV=1
lamu_GLEAN_10006915.1	MoARF8.2	MKLSTSGLGQQGNDGDQKCLNSELWHACAGPLVCLPTVGSRVVYFPQGHSEQVAATTNKEVDAHIPNYPSLSPQLICQLHNVTMHADVETDEVYAQMTLQPLTPDEQKETFVPMELGIPSKQPTNYFCKTLTASDTSTHGGFSVPRRAAEKVFPPLDFSLQPPAQELIARDLHDVEWKFRHIFRGASVTGSCDPWFIPDLNNIESPTLEMLVGQPKRHLLTTGWSVFVSAKRLVAGDSVLFIRNEKNQFLLGIRRAIRPQTVMPSSVLSSDSMHIGLLAAAAHAAATTSCFTVFYNPRASPSEFVIPLSKYVKAVFHTRISVGMRFRMLFETEESSVRRYMGTITGISDLDPVRWPNSHWRSVKVGWDESTAGERQPRVSLWEIEPLTTFPMYPSLFPL…	Auxin response factor 8 OS=Arabidopsis thaliana OX=3702 GN=ARF8 PE=1 SV=2
lamu_GLEAN_10007508.1	MoARF19.2	MRGSSKLTDVLMTCDIAAGAVEKKSINPELWQACAGPLVNLPAAGTHVVYFPQGHSEQVAASMKKDIDGQTPSYPSLPSKLLCLLHSVTLHADPETDEVYAQMTLQPVPSFDKDALLRSDLSLRTNKPQTDFFCKTLTASDTSTHGGFSVPRRAAEKIFPPLDFSLTPPAQELVARDLHDNVWTFRHIYRGQPKRHLLTTGWSLFVSGKRLFAGDSVLFIRDEKQQLLLGIRRANRQPTNISSSVLSSDSMHIGILAAAAHAAANNSPFTVFYNPRASPSEFVIPLAKYYKSVYGNQISLGMRFRMMFETEESGTRRYMGTITGISDLDPVRWKNSQWRNLQVGWDESTTGGRRSRVSVWEIEPVTAPFFICPPPFFRSKRPRQPGMPDDEASDLDNVF…	Auxin response factor 19 OS=Oryza sativa subsp. japonica OX=39947 GN=ARF19 PE=2 SV=2
lamu_GLEAN_10000768.1	MoARF18.2	MITVMDSVKETMKNNPEKCLDPQLWHACAGGMVQMPLLNSKVYYFPQGHAENAYGNVDFGNFQIPSCIPCRVSAIKYMADTETDEVYVKTRLVPLKENDFGYGDIDGGFEGNNGTEGPEKSASFAKTLTQSDANNGGGFSVPRYCAETIFPKLDYSAEPPVQNILAKDVHGEVWKFRHIYRGTPRRHLLTTGWSNFVNQKKLVAGDSIVFLRAENGDHLCVGIRRAKRGMAGGPEYAIGWNPVGGNYSSSFGGYSGFPRDDENKLITRNSSNGDLRGRVRPESVVQAAMLAASGQPFDVVYYPRAGTPEFCIKASAVRAAMQIQWCPGMRFKMAFETEDSSRISWFMGTVSSVQVSDPIHWPNSPWRILEVSWDEPDLLQNVKRVSPWLVELVPNIPAI…	Auxin response factor 18 OS=Oryza sativa subsp. japonica OX=39947 GN=ARF18 PE=2 SV=1
